# Supplementary material for: The Association Between Per- and Polyfluoroalkyl Substances Exposure and Thyroid Hormones in Men and Non-Pregnant Women: A Systematic Review and Meta-Analysis
Source: Toxics. 2025 Mar 14;13(3):214. doi: 10.3390/toxics13030214 (PMC11946724; doi:10.3390/toxics13030214)
Supplement: Supplementary file 1 [file toxics-13-00214-s001.zip]

Archive with 4 entries (3 files):
- Supplementary File(s)/
- Supplementary File(s)/Figure S1. S2. S3..docx
- Supplementary File(s)/Table S1.-Quality Assessment.xlsx
- Supplementary File(s)/Table S2. S3. S4. S5. S6..docx
