# Supplementary material for: The Association Between Per- and Polyfluoroalkyl Substances Exposure and Thyroid Hormones in Men and Non-Pregnant Women: A Systematic Review and Meta-Analysis
Source: Toxics. 2025 Mar 14;13(3):214. doi: 10.3390/toxics13030214 (PMC11946724; doi:10.3390/toxics13030214)
Supplement: Supplementary file 1 [file toxics-13-00214-s001.zip › Supplementary File(s)/Table S1.-Quality Assessment.xlsx]

## Sheet: 横断面
	Q1	Q2	Q3	Q4	Q5	Q6	Q7	Q8
Title	Were the criteria for inclusion in the sample clearly defined?("yes", "no", "unclear" and "not applicable")	Were the study subjects and the setting described in detail?("yes", "no", "unclear" and "not applicable")	Was the exposure measured in a valid and reliable way?("yes", "no", "unclear" and "not applicable")	Were objective, standard criteria used for measurement of the condition?("yes", "no", "unclear" and "not applicable")	Were confounding factors identified?("yes", "no", "unclear" and "not applicable")	Were strategies to deal with confounding factors stated?("yes", "no", "unclear" and "not applicable")	Were the outcomes measured in a valid and reliable way?("yes", "no", "unclear" and "not applicable")	Was appropriate statistical analysis used?("yes", "no", "unclear" and "not applicable")
Exposure to perfluoroalkyl substances (PFAS) and association with thyroid hormones in adolescent males	yes	no	yes	unclear	yes	yes	yes	yes
Perffuoroalkyl substances and thyroid stimulating hormone levels in a highly exposed population in the Veneto Region	yes	yes	yes	yes	yes	yes	yes	yes
Associations between serum per- and polyfluoroalkyl substances and thyroid hormones in Chinese adults: A nationally representative cross-sectional study	no	yes	yes	yes	yes	yes	yes	yes
Associations between per- and polyffuoroalkyl substances exposure and thyroid hormone levels in the elderly	yes	unclear	yes	unclear	yes	yes	yes	yes
Association of exposure to perffuoroalkyl substances (PFAS) and phthalates with thyroid hormones in adolescents from HBM4EU aligned studies	yes	no	yes	yes	yes	yes	yes	yes
Exposure to perffuoroalkyl substances (PFAS) and associations with thyroidparameters in First Nation children and youth from Quebec	yes	no	yes	yes	yes	yes	yes	yes
Pefluoroalkyl substances and thyroid function in older adults	yes	yes	yes	yes	yes	yes	yes	yes
Exposure to pefluoroalkyl substances and associations with serum thyroid hormones in a remote population of Alaska Natives	yes	yes	yes	unclear	yes	yes	yes	yes
Persistent organic pollutant exposure and thyroid function among 12-year-old children	yes	yes	yes	no	yes	yes	yes	yes
Exploratory assessment of perfluorinated compounds and human thyroid function	yes	no	yes	yes	yes	yes	yes	yes
Serum concentrations of major perfluorinated compounds among the general population in Korea: dietary sources and potential impact on thyroid hormones	yes	yes	yes	unclear	yes	yes	yes	yes
Association between serum perfluorinated chemicals and thyroid function in U.S. adults: the National Health and Nutrition Examination Survey 2007-2010	yes	unclear	yes	unclear	yes	yes	yes	yes
Cross-Sectional Associations of Serum Perfluoroalkyl Acids and Thyroid Hormones in U.S. Adults: Variation According to TPOAb and Iodine Status (NHANES 2007-2008)	yes	unclear	yes	unclear	yes	yes	yes	yes
The association between per-/polyfluoroalkyl substances in serum and thyroid function parameters: A cross-sectional study on teenagers living near a Chinese fluorochemical industrial plant	yes	yes	yes	yes	yes	yes	yes	yes
